# Supplementary material for: Distribution and fractionation of rare earth elements in suspended particulate matter in a coastal river, Southeast China
Source: PeerJ. 2021 Oct 29;9:e12414. doi: 10.7717/peerj.12414 (PMC8559607; doi:10.7717/peerj.12414)
Supplement: Supplemental Information 1 [file peerj-09-12414-s001.csv]

Sampling Site	Longitude	Latitude	Altitude	Water pH	TDS (mg/L)	HCO3- (mg/L)		Al (g/kg)	Ca (g/kg)	Fe (g/kg)	K (g/kg)	Mg (g/kg)	Mn (g/kg)	Na (g/kg)	Ti (g/kg)		Al2O3 (%)	CaO (%)	K2O (%)	Na2O (%)	CaO/Na2O	CIA		La (mg/kg)	Ce (mg/kg)	Pr (mg/kg)	Nd (mg/kg)	Sm (mg/kg)	Eu (mg/kg)	Gd (mg/kg)	Tb (mg/kg)	Dy (mg/kg)	Ho (mg/kg)	Er (mg/kg)	Tm (mg/kg)	Yb (mg/kg)	Lu (mg/kg)		¡ÆREE (mg/kg)	¡ÆLREE (mg/kg)	¡ÆMREE (mg/kg)	¡ÆHREE (mg/kg)		LaN	CeN	PrN	NdN	SmN	EuN
Beixi River	Main stream
1	116.96¡ã E	25.39¡ã N	384 m	7.58	27.11	7.5		175.13	2.83	45.91	17.35	3.45	2.92	1.84	2.33		3.25	0.07	0.22	0.04	1.8	91.55		252.5	332.1	46.6	161.6	31.5	4.45	37.32	3.9	19.71	3.46	10.07	1.28	8.19	1.11		913.8	792.8	100.38	20.65		6.61	4.17	5.28	4.77	5.68	4.12
2	117.06¡ã E	25.41¡ã N	282 m	6.94	32.79	7.87		167.06	2.59	38.67	12.76	2.89	0.86	1.24	1.79		3.1	0.06	0.16	0.03	2.4	93.37		147.5	237.4	27.1	100.3	17.3	2.44	21.33	2.07	10.48	1.91	5.78	0.77	5.12	0.71		580.2	512.3	55.54	12.38		3.86	2.98	3.07	2.96	3.12	2.26
3	117.28¡ã E	25.36¡ã N	206 m	6.72	43.4	11.53		171.24	2.49	45.46	15.29	3.14	0.97	1.18	2.08		3.17	0.06	0.2	0.03	2.4	92.42		130.9	220.6	24.2	82.3	16.1	2.08	20.61	2.03	10.35	1.88	5.54	0.72	4.83	0.66		522.8	458	53.09	11.75		3.43	2.77	2.74	2.43	2.91	1.93
5	117.33¡ã E	25.33¡ã N	173 m	6.96	118.05	21.05		150.96	2.87	56.91	16.96	3.85	0.99	1.39	2.18		2.8	0.07	0.22	0.03	2.4	90.91		92.1	162.3	17.9	63.3	12.5	1.76	15.76	1.59	8.15	1.49	4.4	0.59	3.94	0.55		386.3	335.6	41.21	9.48		2.41	2.04	2.03	1.87	2.25	1.63
9	117.37¡ã E	25.32¡ã N	172 m	7.1	96.07	25.99		141.04	3.68	54.59	19.94	5.01	0.97	1.7	2.91		2.61	0.09	0.25	0.04	2.5	88.78		86.7	151.6	16.8	61.5	12.7	2.23	16.26	1.65	8.36	1.51	4.38	0.57	3.73	0.53		368.5	316.6	42.72	9.21		2.27	1.9	1.9	1.81	2.29	2.06
10	117.44¡ã E	25.28¡ã N	159 m	7.13	120.94	23.79		152.83	2.83	53.9	18.21	3.94	1.09	1.24	2.56		2.83	0.07	0.23	0.03	2.6	90.71		70.1	127.1	13.8	48.2	9.9	1.49	12.42	1.28	6.56	1.22	3.64	0.49	3.32	0.47		300	259.2	32.86	7.92		1.84	1.6	1.56	1.42	1.78	1.38
12	117.53¡ã E	25.21¡ã N	143 m	7.09	99.73	22.51		149.27	2.31	54.53	18.74	3.73	0.99	1.05	2.86		2.77	0.06	0.24	0.02	2.5	90.82		87.3	163.8	17.4	61.2	12.3	2.01	15.2	1.54	7.96	1.49	4.43	0.59	3.87	0.55		379.7	329.7	40.53	9.44		2.29	2.06	1.97	1.81	2.22	1.86
13	117.5¡ã E	25.14¡ã N	153 m	7.35	43.6	11.9		181.18	1.93	36.29	10.51	1.87	0.94	0.37	2.12		3.36	0.05	0.13	0.01	6	95.73		95.5	187.6	20.7	72.7	15.6	2.15	18.54	1.95	10.52	2.05	6.44	0.93	6.42	0.93		442.1	376.5	50.84	14.72		2.5	2.36	2.34	2.14	2.82	1.99
14	117.55¡ã E	25.1¡ã N	109 m	6.9	90.93	17.93		147.87	2.32	70.48	16.75	3.31	0.79	0.93	3.41		2.74	0.06	0.21	0.02	2.9	91.64		91.4	168.3	18.4	66.3	13.2	2.08	16.47	1.66	8.64	1.6	4.84	0.66	4.37	0.62		398.6	344.4	43.67	10.49		2.39	2.11	2.08	1.96	2.38	1.93
15	117.52¡ã E	25.01¡ã N	89 m	7.31	95.4	21.78		145.53	2.87	48.78	17.97	3.58	1.31	1.49	2.83		2.7	0.07	0.23	0.03	2.2	90.3		84.1	150.9	16	58.7	12	1.87	14.9	1.57	8.12	1.55	4.7	0.64	4.21	0.61		359.9	309.7	40.04	10.16		2.2	1.9	1.81	1.73	2.17	1.73
16	117.52¡ã E	24.99¡ã N	83 m	7.6	59.79	15.01		161.61	4.31	40.63	15.02	3	1.08	1.87	2.96		3	0.11	0.19	0.04	2.6	91.74		100.8	175.6	20.1	69.9	14.3	2.45	17.56	1.8	9.48	1.83	5.62	0.78	5.33	0.78		426.3	366.4	47.39	12.51		2.64	2.21	2.28	2.06	2.57	2.27
17	117.55¡ã E	24.92¡ã N	35 m	7.2	91.16	20.13		154.86	1.76	54.67	17.13	3.2	1.22	1.01	3.01		2.87	0.04	0.22	0.02	2	91.69		79.8	156.2	16.1	56.9	11.7	1.9	14.52	1.44	7.51	1.42	4.27	0.59	3.91	0.56		356.8	309	38.51	9.33		2.09	1.96	1.82	1.68	2.11	1.76
18	117.6¡ã E	24.81¡ã N	27 m	7.16	87.3	19.22		152.8	2.97	54.83	16.54	3.47	1.11	1.05	3.23		2.83	0.07	0.21	0.02	3.2	91.88		77.2	152.1	16	57.5	11.8	1.95	14.55	1.48	7.62	1.44	4.38	0.6	3.98	0.56		351.1	302.8	38.81	9.52		2.02	1.91	1.81	1.7	2.12	1.81
19	117.6¡ã E	24.74¡ã N	16 m	7.15	87.01	17.93		151.02	3.08	52.96	16.91	3.47	1.2	1.49	3.21		2.8	0.08	0.22	0.03	2.4	90.91		77.2	145.9	15.5	55.8	11.7	1.87	14.78	1.52	8.07	1.54	4.68	0.64	4.26	0.62		344.1	294.4	39.5	10.2		2.02	1.83	1.76	1.65	2.11	1.73
20	117.63¡ã E	24.66¡ã N	8 m	7.07	88.1	17.93		154.39	2.45	52.38	17.8	3.31	0.99	1.1	3.15		2.86	0.06	0.23	0.02	2.6	91.37		74.1	145.9	15.3	53.6	11.3	1.77	13.95	1.41	7.35	1.4	4.26	0.58	3.91	0.56		335.4	288.9	37.2	9.31		1.94	1.83	1.73	1.58	2.04	1.64
Beixi River	Tributary
4	117.27¡ã E	25.32¡ã N	197 m	7.03	229.37	32.94		86.89	4.8	168.79	14.7	3.97	1.14	2.58	2.38		1.61	0.12	0.19	0.06	2.1	83.85		52.2	86.2	10.5	42.4	10.3	2.27	15.18	1.73	8.61	1.56	4.26	0.53	3.38	0.49		239.6	191.3	39.63	8.66		1.37	1.08	1.19	1.25	1.85	2.1
6	117.36¡ã E	25.38¡ã N	182 m	7.3	54.66	22.51		152.55	3.76	51.58	22.61	5.4	0.76	1.73	3.07		2.83	0.09	0.29	0.04	2.5	88.44		47.5	82.5	9.7	36.5	8	1.41	9.76	1.12	6.06	1.16	3.48	0.49	3.3	0.48		211.5	176.2	27.52	7.75		1.24	1.04	1.1	1.08	1.44	1.31
7	117.4¡ã E	25.38¡ã N	174 m	7.91	93.38	39.35		138.17	4.64	52.55	22.43	4.69	1.68	1.21	3.47		2.56	0.12	0.29	0.03	4.4	87.97		62.6	107.7	12.3	45.8	9.2	1.78	11.65	1.18	6.03	1.13	3.36	0.44	2.91	0.43		266.5	228.4	30.97	7.14		1.64	1.35	1.39	1.35	1.66	1.65
8	117.37¡ã E	25.35¡ã N	162 m	7.65	86.89	36.6		138.76	4.72	51.32	22.61	4.84	1.61	1.25	3.36		2.57	0.12	0.29	0.03	4.3	88.01		64.2	109.6	12.5	46.8	9.4	1.8	11.76	1.2	6.22	1.17	3.48	0.46	3.1	0.44		272.2	233.1	31.57	7.48		1.68	1.38	1.42	1.38	1.7	1.67
11	117.54¡ã E	25.34¡ã N	177 m	7.53	76.12	38.06		140.86	4.61	53.26	20.48	3.95	1.63	0.81	3.37		2.61	0.12	0.26	0.02	6.5	89.69		55.9	98.2	10.8	39.1	7.6	1.42	9.29	0.91	4.62	0.86	2.58	0.34	2.31	0.33		234.3	204	24.73	5.56		1.46	1.23	1.22	1.15	1.37	1.31
21	117.76¡ã E	24.63¡ã N	13 m	7.58	77.51	20.68		152.41	12.92	47.43	19.22	8.04	1.43	7.18	4.04		2.82	0.32	0.25	0.16	2.1	83.19		76.3	140	15.1	53.8	10.8	2.29	12.91	1.26	6.58	1.26	3.86	0.51	3.46	0.49		328.6	285.2	35.05	8.32		2	1.76	1.71	1.59	1.94	2.12
Xixi River
24	117.23¡ã E	24.66¡ã N	136 m	7.18	52.12	15.01		159.67	3.1	41.89	15.08	2.82	0.76	1.14	2.4		2.96	0.08	0.19	0.02	3.1	92.79		81.4	143.8	16.1	56.3	11.7	1.76	14.42	1.53	8.14	1.54	4.59	0.63	4.21	0.59		346.7	297.6	39.04	10.02		2.13	1.81	1.82	1.66	2.1	1.63
25	117.25¡ã E	24.61¡ã N	78 m	7.31	55.84	14.82		163.86	2.79	40.83	14.8	2.79	0.8	1.19	2.45		3.04	0.07	0.19	0.03	2.7	92.4		88.1	150.4	16.5	58.9	12.1	1.81	15.11	1.61	8.58	1.61	4.82	0.67	4.48	0.65		365.3	313.9	40.79	10.62		2.31	1.89	1.87	1.74	2.17	1.68
26	117.33¡ã E	24.54¡ã N	37 m	7.38	59.34	15.56		164.94	2.65	43.76	13.44	2.74	1.03	0.94	2.54		3.06	0.07	0.17	0.02	3.2	93.58		86	154.4	16.9	59.9	12.2	1.85	15.14	1.57	8.43	1.59	4.83	0.66	4.47	0.64		368.5	317.2	40.74	10.6		2.25	1.94	1.91	1.77	2.19	1.71
27	117.37¡ã E	24.5¡ã N	23 m	7.4	59.86	15.01		171.32	3.18	47.9	14.73	3.01	1.2	0.94	2.68		3.17	0.08	0.19	0.02	3.9	93.24		86.9	163.6	17.9	64.2	12.9	1.97	15.92	1.65	8.73	1.63	4.92	0.67	4.48	0.64		386.1	332.6	42.76	10.71		2.27	2.06	2.03	1.89	2.32	1.82
28	117.4¡ã E	24.48¡ã N	24 m	6.71	155.61	9.33		146.14	2.97	43.43	18.38	2.91	1.62	1.6	2.97		2.71	0.07	0.24	0.03	2.1	90.03		409.6	333.7	75.7	273.5	49.2	6.65	57.85	6.86	34.91	6.53	18.4	2.3	14.27	1.97		1291.5	1092.5	162.03	36.94		10.72	4.19	8.57	8.07	8.87	6.16
29	117.43¡ã E	24.52¡ã N	20 m	7.13	91.18	14.64		157.99	2.6	45.02	14.58	2.88	1.26	0.99	2.61		2.93	0.06	0.19	0.02	3	92.72		140	183.3	25.3	89.7	17.3	2.6	21.01	2.28	11.8	2.21	6.44	0.83	5.44	0.76		509	438.3	57.19	13.47		3.66	2.3	2.87	2.65	3.12	2.41
30	117.45¡ã E	24.58¡ã N	27 m	6.87	82.67	26.54		161.79	3.97	36.65	15.59	3.23	1.8	2.36	2.9		3	0.1	0.2	0.05	1.9	90.91		106.4	170.3	19.3	69.2	13.3	2.16	16.76	1.71	9.11	1.74	5.49	0.77	5.39	0.8		422.4	365.2	44.73	12.45		2.79	2.14	2.19	2.04	2.39	2
31	117.59¡ã E	24.56¡ã N	16 m	7.04	105.82	21.59		165.39	2.01	45.83	16.25	2.91	0.96	1.33	3.05		3.07	0.05	0.21	0.03	1.7	91.92		112.6	185.5	21.5	76.7	15	2.33	18.7	1.87	9.79	1.84	5.51	0.73	4.89	0.69		457.6	396.3	49.48	11.82		2.95	2.33	2.43	2.26	2.69	2.16
32	117.69¡ã E	24.5¡ã N	1 m	6.94	141.33	37.52		151.26	3.73	44.68	13.87	3.01	1.03	1.85	3.29		2.8	0.09	0.18	0.04	2.3	91.5		90.9	160.6	17.8	62.3	12.1	2.01	15.07	1.48	7.59	1.41	4.26	0.58	3.85	0.55		380.5	331.6	39.63	9.24		2.38	2.02	2.02	1.84	2.17	1.86
33	117.75¡ã E	24.49¡ã N	1 m	7.01	172.79	49.04		152.83	3.47	41.89	15.56	3.58	0.77	2.37	1.52		2.83	0.09	0.2	0.05	1.7	90.42		87.9	149.6	16.3	60	11.6	1.89	14.53	1.44	7.43	1.39	4.18	0.56	3.8	0.55		361.2	313.8	38.31	9.09		2.3	1.88	1.85	1.77	2.1	1.75
Nanxi River
34	117.55¡ã E	24.26¡ã N	70 m	7.29	70.42	15.19		66.2	53.28	26.27	18.57	12.44	0.58	10.48	3.36		1.23	1.33	0.24	0.23	5.8	63.7		25.3	45.1	5.1	20	4.1	0.91	4.48	0.43	2.18	0.39	1.18	0.16	1.07	0.15		110.5	95.5	12.47	2.56		0.66	0.57	0.58	0.59	0.74	0.84
35	117.67¡ã E	24.34¡ã N	16 m	7	91	20.5		145.41	3.15	36.34	12.41	3.07	1.36	2.62	2.6		2.69	0.08	0.16	0.06	1.4	90.57		106	157.1	18.2	63.8	12.3	1.93	15.4	1.59	8.71	1.68	5.26	0.73	4.91	0.72		398.3	345.1	41.6	11.62		2.77	1.97	2.06	1.88	2.21	1.79
36	117.76¡ã E	24.35¡ã N	7 m	6.96	119.83	26.17		144.78	3.2	33.76	11.71	2.79	3.04	1.91	1.88		2.68	0.08	0.15	0.04	1.9	92.1		81.6	120	15.5	53	10.5	1.83	12.36	1.34	7.33	1.43	4.45	0.63	4.3	0.62		314.9	270.1	34.75	10		2.14	1.51	1.76	1.56	1.88	1.69
37	117.9¡ã E	24.36¡ã N	?1 m	6.99	298.68	38.43		221.89	8.53	63.42	32.28	13.94	1.71	7.72	5.18		4.11	0.21	0.41	0.17	1.3	84.57		86.5	145.1	16.3	64.6	12.4	2.14	16.93	1.58	8.4	1.59	4.95	0.7	4.37	0.66		366.2	312.5	42.99	10.68		2.26	1.82	1.85	1.91	2.23	1.98
Estuary
22	117.74¡ã E	24.56¡ã N	7 m	7	90.28	20.68		140.09	4.36	46.26	18.29	4.33	1.06	2.26	3.41		2.6	0.11	0.23	0.05	2.2	88.74		63.7	121	12.9	46.6	9.6	1.71	11.8	1.2	6.26	1.18	3.61	0.5	3.29	0.47		283.8	244.2	31.71	7.87		1.67	1.52	1.46	1.37	1.72	1.58
23	117.78¡ã E	24.52¡ã N	29 m	7.08	88.76	19.58		148.64	5.12	47.5	17.61	4.62	1.31	2.19	2.95		2.75	0.13	0.23	0.05	2.7	89.29		50.5	92.4	10.4	39.2	7.7	1.38	9.65	0.98	5.18	1	3.03	0.42	2.83	0.41		225.1	192.5	25.91	6.69		1.32	1.16	1.18	1.16	1.39	1.28
38	117.79¡ã E	24.47¡ã N	7 m	6.95	99.48	22.51		145.11	3.36	44.31	15.55	4.06	1.76	1.64	3.1		2.69	0.08	0.2	0.04	2.3	90.57		63.9	118.6	13.1	47.2	9.7	1.61	11.53	1.2	6.34	1.21	3.65	0.48	3.25	0.45		282.2	242.8	31.58	7.83		1.67	1.49	1.48	1.39	1.75	1.49
39	117.9¡ã E	24.48¡ã N	?2 m	7.05	104.88	20.68		132.73	4.42	44.82	18.43	5.63	1.32	2.76	3.58		2.46	0.11	0.24	0.06	1.8	87.23		50.5	91.6	9.7	35.2	7.6	1.33	9.36	0.98	5.23	0.99	3	0.41	2.73	0.4		219	187	25.48	6.54		1.32	1.15	1.1	1.04	1.37	1.23
40	117.89¡ã E	24.44¡ã N	0 m	7.02	719.63	32.03		138.19	2.51	37.87	22.44	7.75	0.67	3.9	3.01		2.56	0.06	0.29	0.08	0.7	85.62		39.3	73.3	7.8	29	5.7	1.06	6.91	0.66	3.44	0.66	1.97	0.27	1.81	0.26		172.1	149.4	18.39	4.31		1.03	0.92	0.88	0.86	1.02	0.98
41	117.87¡ã E	24.43¡ã N	0 m	6.99	97.18	20.5		140.45	3.63	44.46	18.1	5.13	1.33	2.32	3.37		2.6	0.09	0.23	0.05	1.8	88.74		58.9	106.3	11.5	42.5	8.9	1.49	10.87	1.13	6	1.15	3.46	0.47	3.12	0.45		256.2	219.2	29.51	7.5		1.54	1.34	1.3	1.25	1.6	1.38
42	117.86¡ã E	24.42¡ã N	5 m	7	99.01	21.59		140.11	3.47	42.44	18.39	5.1	1.28	2.19	3.52		2.6	0.09	0.24	0.05	1.8	88.44		58.8	108.3	11.7	43.4	8.8	1.52	10.99	1.11	5.93	1.13	3.43	0.47	3.12	0.45		259.2	222.2	29.5	7.47		1.54	1.36	1.33	1.28	1.59	1.41
																							Local soil	41.1	89.8	9.4	33.1	6.1	1.21	5.21	0.72	4.6	0.91	2.84	0.39	2.6	0.37		198.4	173.4	18.77	6.2		1.08	1.13	1.06	0.98	1.1	1.12
																							PAAS	38.2	79.6	8.8	33.9	5.6	1.08	4.66	0.77	4.68	0.99	2.85	0.41	2.82	0.43		184.8	160.53	17.73	6.51
[truncated: 27 more columns]
